# Supplementary material for: Oral Exposure to Titanium Dioxide E171 and Zinc Oxide Nanoparticles Induces Multi-Organ Damage in Rats: Role of Ceramide
Source: Int J Mol Sci. 2024 May 28;25(11):5881. doi: 10.3390/ijms25115881 (PMC11172338; doi:10.3390/ijms25115881)
Supplement: Supplementary file 1 [file ijms-25-05881-s001.zip]

Archive with 1 entries (1 files):
- ijms-2981612-supplementary.pdf
